# Supplementary material for: Interclass Switch between IL17 and IL23 Inhibitors in Psoriasis: A Real-Life, Long-Term, Single-Center Experience
Source: J Clin Med. 2023 Dec 5;12(24):7503. doi: 10.3390/jcm12247503 (PMC10743732; doi:10.3390/jcm12247503)
Supplement: Supplementary file 1 [file jcm-12-07503-s001.zip]

Archive with 1 entries (1 files):
- jcm-2679283-supplementary.pdf
